# Supplementary material for: Application of Pulsed Electric Fields to Pilot and Industrial Scale Virgin Olive Oil Extraction: Impact on Organoleptic and Functional Quality
Source: Foods. 2022 Jul 8;11(14):2022. doi: 10.3390/foods11142022 (PMC9318511; doi:10.3390/foods11142022)
Supplement: Supplementary file 1 [file foods-11-02022-s001.zip]

Archive with 1 entries (1 files):
- foods-1789003-supplementary.pdf
